# Supplementary material for: Dietary supplementation with Epimedium contributes to the improvement of hormone levels, gut microbiota, and serum metabolite composition in the Chinese forest musk deer (Moschus berezovskii)
Source: Front Vet Sci. 2025 Jan 22;11:1497115. doi: 10.3389/fvets.2024.1497115 (PMC11794312; doi:10.3389/fvets.2024.1497115)
Supplement: Supplementary file 1 [file Data_Sheet_1.ZIP › Supplementary table S1.xlsx]

## Sheet: Sheet1
Table S1. Gut flora richness and diversity index
Items	CK	EPI	P-Value
Chao1	2115.31±280.07	2332.09±145.84	0.094
Observed species	1493.84±255.96	1636.38±148.14	0.226
PD_whole_tree	109.35±13.36	117.08±7.51	0.207
Shannon	7.31±0.54	7.97±0.58	0.051
EPI, Epimedium group. CK, Control group. The statistical results are shown as means ± SEM.
